# Supplementary material for: Establishing a High-Throughput Locomotion Tracking Method for Multiple Biological Assessments in Tetrahymena
Source: Cells. 2022 Jul 28;11(15):2326. doi: 10.3390/cells11152326 (PMC9367449; doi:10.3390/cells11152326)
Supplement: Supplementary file 1 [file cells-11-02326-s001.zip]

Archive with 2 entries (2 files):
- SOP for tetrahymena tracking.pptx
- example analysis Tetrahymena(nutrition).xlsm
